# Supplementary material for: Methods to Detect Volatile Organic Compounds for Breath Biopsy Using Solid-Phase Microextraction and Gas Chromatography–Mass Spectrometry
Source: Molecules. 2023 Jun 3;28(11):4533. doi: 10.3390/molecules28114533 (PMC10254745; doi:10.3390/molecules28114533)
Supplement: Supplementary file 1 [file molecules-28-04533-s001.zip]

Archive with 1 entries (1 files):
- molecules-2414516-supplementary.pdf
